# Supplementary material for: Yanggan Yizhong decoction prevents liver metastasis from colorectal cancer by targeting myeloid-derived suppressor cells through the regulation of bile acid metabolism in the gut microbiota
Source: Front Microbiol. 2025 Sep 15;16:1639442. doi: 10.3389/fmicb.2025.1639442 (PMC12477177; doi:10.3389/fmicb.2025.1639442)
Supplement: Supplementary file 1 [file Table_1.XLSX]

## Sheet: Table S1
Name of bile acids	Abbreviation	CAS	Manufacturer
Allolithocholic acid	alloLCA	2276-93-9	Shanghai Zhenzhun, China
Lithocholic acid	LCA	434-13-9	Shanghai yuanye, China
Isolithocholic acid	isoLCA	1534-35-6	Shanghai Zhenzhun, China
23-Nordeoxycholic acid	NorDCA	53608-86-9	Shanghai Zhenzhun, China
6-Ketolithocholic acid	6-ketoLCA	N/A	Shanghai Zhenzhun, China
12-Ketolithocholic acid	12-ketoLCA	5130-29-0	Shanghai Zhenzhun, China
7-Ketolithocholic acid	7-ketoLCA	4651-67-6	Shanghai Zhenzhun, China
3β-Ursodeoxycholic acid	3β-UDCA	78919-26-3	Shanghai Zhenzhun, China
Deoxycholic acid	DCA	83-44-3	Sigma-Aldrich, USA
Chenodeoxycholic acid	CDCA	474-25-9	Shanghai yuanye, China
Ursodeoxycholic acid	UDCA	128-13-2	Shanghai yuanye, China
Hyodeoxycholic acid	HDCA	83-49-8	Shanghai Zhenzhun, China
Nor cholic acid	NorCA	60696-62-0	Shanghai Zhenzhun, China
Dehydrocholic acid	DHCA	81-23-2	Macklin, China
7,12-Diketolithocholic acid	7,12-diketoLCA	517-33-8	Shanghai Zhenzhun, China
6,7-Diketolithocholic acid	6,6-diketoLCA	N/A	Shanghai Zhenzhun, China
α-Muricholic acid	α-MCA	2393-58-0	Shanghai Zhenzhun, China
Ursocholic acid	UCA	2955-27-3	TRC, Canada
β-Muricholic acid-Muricholic acid	β-MCA	2393-59-1	Shanghai Zhenzhun, China
Cholic acid	CA	81-25-4	Shanghai yuanye, China
Allocholic acid	ACA	2464-18-8	TRC, Canada
3β-Cholic acid	3β-CA	3338-19-7	Shanghai Zhenzhun, China
Glycolithocholic acid	GLCA	24404-83-9	Shanghai Zhenzhun, China
Glycohyodeoxycholic acid	GHDCA	13042-33-5	TRC, Canada
Glycochenodeoxycholic acid	GCDCA	16564-43-5	Shanghai yuanye, China
Glycoursodeoxycholic acid	GUDCA	64480-66-6	Shanghai Zhenzhun, China
Glycodeoxycholic acid	GDCA	16409-34-0	Shanghai yuanye, China
Lithocholic sulfate disodium salt	LCA-3S	64936-81-8	Shanghai Zhenzhun, China
Glycocholic acid	GCA	338950-81-5	Shanghai yuanye, China
Taurolithocholic acid	TLCA	6042-32-6	Shanghai Zhenzhun, China
Taurodeoxycholic acid	TDCA	1180-95-6	Macklin, China
Taurochenodeoxycholic acid	TCDCA	516-35-8	Macklin, China
Taurocholic acid	TCA	145-42-6	Shanghai yuanye, China
Tauro α-Muricholic α acid	T-α-MCA	25613-05-2	Shanghai Zhenzhun, China
Taurohyocholic acid	THCA	6042-32-6	Shanghai Zhenzhun, China
Tauro β-Muricholic acid	T-β-MCA	25696-60-0	Shanghai Zhenzhun, China
Chenodeoxycholic acid -3-β-D-glucuronide	CDCA-G	58814-71-4	TRC, Canada
Tauroursodeoxycholic acid	TUDCA	14605-22-2	NIFDC, China
Taurohyodeoxycholic acid	THDCA	110026-03-4	Shanghai yuanye, China

## Sheet: Table S2
Identification	Formula	Molecular mass	m/z	Quality deviations（ppm）	Retention time（min）	Peak area	Adduct ion
Glycyrrhizic acid	C42H62O16	822.404	821.397	0.4	30.93	3631296	-H
2''-O-Rhamno-sylicariside Ⅱ	C33H40O14	660.242	659.234	-0.5	24.56	2727648	-H
Kokusaginine	C14H13NO4	259.084	260.092	2.3	26.57	2001982	+H
Icariin	C33H40O15	676.237	675.229	-0.4	23.94	1678372	-H
Bergapten	C12H8O4	216.042	217.05	2.5	29.44	1591489	+H
Sagittatoside B	C32H38O14	646.226	645.219	0.1	24.25	1548372	-H
Licurazide	C26H30O13	550.169	549.162	0.3	17.81	1470592	-H
Epimedin C	C39H50O19	822.295	823.302	0.6	24.56	1360390	+H
3,5,6,7,8,3',4'-Heptemethoxyflavone	C22H24O9	432.142	433.149	0.5	34.63	1138667	+H
BaohuosideⅠ	C27H30O10	514.184	513.177	0.2	25.02	829757	-H
Hesperetin	C16H14O6	302.079	301.072	-0.9	20.21	701155	-H
Verbascose	C30H52O26	828.275	827.267	-0.2	6.74	577556	-H
Liquiritigenin	C15H12O4	256.074	255.066	-0.4	17.95	519991	-H
Liquiritin	C21H22O9	418.126	417.119	0.3	17.94	452005	-H
Icaritin	C21H20O6	368.126	369.134	1.2	32.64	332002	+H
Sinensetin	C20H20O7	372.121	373.129	1	35.61	326235	+H
Stachyose	C24H42O21	666.222	665.215	0	6.52	224679	-H
Glabrolide	C30H44O4	468.324	469.331	-0.4	27.69	222877	+H
Robinetin	C15H10O7	302.043	303.05	0	18.22	195845	+H
Resokaempferol	C15H10O5	270.053	271.06	1.5	22.05	192641	+H
Diosmin	C28H32O15	608.174	607.167	0.1	20.1	188506	-H
Kaempferol-3,7-di-O-β-D-glucoside	C27H30O16	610.153	609.146	0.5	17.87	185093	-H
Schinicoumarin	C12H12O5	236.068	237.076	1.9	26	176005	+H
Albiflorin	C23H28O11	480.163	479.156	-0.4	15.1	171720	-H
Paeoniflorin	C23H28O11	480.163	479.156	0.2	15.86	160024	-H
Mannotriose	C18H32O16	504.169	503.161	-0.9	3.13	148711	-H
Codonopsine	C14H21NO4	267.147	268.155	0.9	9.3	138469	+H
Raffinose	C18H32O16	504.169	503.162	0.1	1.41	116834	-H
Tangeritin	C20H20O7	372.121	373.129	1.1	28.82	106930	+H
Umbelliferone	C9H6O3	162.032	163.039	2.7	13	106519	+H
Isoliquiritin	C21H22O9	418.126	417.119	0.5	26.48	99601	-H
Psoralen	C11H6O3	186.032	187.039	2.2	26.03	99565	+H
Quercetin-3-O-α-L-rhamnoside	C21H20O11	448.101	447.093	0.1	19.99	99458	-H
Isoglabrolide	C30H44O4	468.324	469.331	-0.7	29.37	93250	+H
Paeonilactone B	C10H12O4	196.074	197.081	1.7	15.1	92503	+H
Isoliquiritigenin	C15H12O4	256.074	255.066	-0.8	22.15	87093	-H
Formononetin	C16H12O4	268.074	269.081	1.3	21.89	79109	+H
Benzoic acid	C7H6O2	122.037	121.029	0.3	15.87	78596	-H
Oxypaeoniflorin	C23H28O12	496.158	495.151	-0.2	12.88	78515	-H
Neoisoliquiritin	C21H22O9	418.126	417.118	-1.6	22.15	77096	-H
Licochalcone B	C16H14O5	286.084	285.076	-1.4	23.9	71510	-H
3β-Hydroxy-11α,12α-epoxyolean-28-13β-olide	C30H46O5	486.335	487.341	-1.1	29.36	70625	+H
Paeoniflorigenone	C17H18O6	318.11	319.118	1.1	15.1	67227	+H
Apocynin	C9H10O3	166.063	165.056	-0.8	15.86	64900	-H
1-Galloyl-β-D-glucose	C13H16O10	332.074	331.067	-0.8	7.23	64885	-H
Neoliquiritin	C21H22O9	418.126	417.119	-0.5	13.82	63265	-H
Schinifoline	C15H15NO2	241.11	242.118	0.9	35.18	62406	+H
4-Hydroxy-3-butylphthalide	C12H14O3	206.094	207.102	0.5	20.89	61689	+H
Verbascoside	C29H36O15	624.205	623.197	-1	18.45	61426	-H
Adenosine	C10H13N5O4	267.097	268.104	0.8	7.32	60365	+H
Rehmannioside D	C27H42O20	686.227	685.22	-0.1	8.8	59501	-H
Xanthoxylin	C10H12O4	196.074	197.081	1.8	20.54	58751	+H
E-Ligustilide	C12H14O2	190.099	191.107	1.6	38.79	57283	+H
Scoparone	C11H10O4	206.058	207.065	1.3	21.15	56534	+H
Adenine	C5H5N5	135.054	136.062	0.9	7.32	55567	+H
8-C-Prenylkaempferol	C20H18O6	354.11	353.103	-0.8	37.46	54326	-H
9-Octadecenoic acid	C18H34O2	282.256	281.248	-0.5	61.14	52813	-H
Tangshenoside Ⅰ	C29H42O18	678.237	677.229	-1.6	16.12	52048	-H
Ethyl salicylate	C9H10O3	166.063	165.055	-1.5	12.21	47525	-H
Vanillic acid β-D-glucopyranosyl ester	C14H18O9	330.095	329.087	-1.1	10.92	46839	-H
d-Catechin	C15H14O6	290.079	289.072	-0.7	13.15	46463	-H
Benzoylpaeoniflorin	C30H32O12	584.189	583.184	2.6	26.09	45744	-H
3-Methoxy-4-hydroxybenzoic acid	C8H8O4	168.042	167.035	-2.5	13.29	44358	-H
Kaempferol-3-O-β-D-glucopyranoside	C21H20O11	448.101	447.093	-1	19.33	43128	-H
Octadeca-carboxylic acid	C18H36O2	284.272	283.264	-1.2	65.41	41399	-H
Paeonilactone C	C17H18O6	318.11	319.118	-0.1	20.54	38138	+H
Aurapten	C19H22O3	298.157	297.152	9.7	41.8	29926	-H
Hexadecanoic acid	C16H32O2	256.24	255.232	-2.4	60.04	28669	-H
(Z)-(1S,5R)-β-Pinen-10-yl-β-vicianoside	C21H34O10	446.215	445.208	0.2	22.98	23185	-H
Phthalic anhydride	C8H4O3	148.016	149.024	1.8	47.68	23137	+H
7-Methoxycoumarin	C10H8O3	176.047	177.055	0.4	15.76	22282	+H
Senkyunolide	C12H16O2	192.115	193.123	1.7	34.93	21105	+H
Lactiflorin	C23H26O10	462.153	463.16	0.2	15.87	18708	+H
Haplopine	C13H11NO4	245.069	246.077	1.7	18.71	17623	+H
Neoligustilide	C12H14O2	190.099	191.107	1.2	37.37	17430	+H
5-Hydroxymethyl-2-furaldehyde	C6H6O3	126.032	127.039	0.3	2.04	16380	+H
Gallic acid	C7H6O5	170.022	169.014	-2.1	13.24	16103	-H
3,4-Dihydroxycinnamic acid	C9H8O4	180.042	179.035	-1.3	21.24	14695	-H
Deoxyglabrolide	C30H46O3	454.345	455.353	1.2	24.46	14222	+H
Ferulic acid	C10H10O4	194.058	193.051	-0.3	17.73	14172	-H
Z-Ligustilide	C12H14O2	190.099	191.107	1.1	49.06	13988	+H
Brefeldin A	C16H24O4	280.167	281.173	-7.8	46.29	12839	+H
Piperolactam-C9:2(2E,8E)	C20H25NO3	327.183	328.191	0.3	14.9	12746	+H
Coixenolide	C38H70O4	590.527	589.517	-4.8	65.41	12720	-H
1-O-β-D-Glucopyranosylpaeonisuffrone	C16H24O9	360.142	359.134	-1.4	8.17	11989	-H
Paeonol	C9H10O3	166.063	165.056	-0.8	16.35	11757	-H
Guaiacol	C7H8O2	124.052	123.045	-1.1	13.31	11211	-H
Baohuoside Ⅱ	C26H28O10	500.168	499.16	-1.3	29.9	11211	-H
Licoricone	C22H22O6	382.142	381.134	-2.3	37.34	10469	-H
Atractylenolide Ⅱ	C15H20O2	232.146	233.154	0.3	28.09	3708	+H
Isoeugenol	C10H12O2	164.084	163.076	-0.9	23.49	3488	-H
18β-Glycyrrhetic acid(Glycyrrhetic acid)	C30H46O4	470.34	471.347	-0.7	47.67	2729	+H
Anisic acid	C8H8O3	152.047	151.04	-1.2	15.87	1547	-H
Coixol	C8H7NO3	165.043	164.035	0.5	10.01	715	-H
o-Methyl acetophenone	C9H10O	134.073	135.08	-2.2	26.09	546	+H
